# Supplementary material for: Cognitive Effects of Montelukast: A Pharmaco-EEG Study
Source: Brain Sci. 2021 Apr 27;11(5):547. doi: 10.3390/brainsci11050547 (PMC8145277; doi:10.3390/brainsci11050547)
Supplement: Supplementary file 1 [file brainsci-11-00547-s001.zip]

Archive with 1 entries (1 files):
- brainsci-1165006-supplementary.pdf
